# Supplementary material for: PD-L1 on dendritic cells attenuates T cell activation and regulates response to immune checkpoint blockade
Source: Nat Commun. 2020 Sep 24;11:4835. doi: 10.1038/s41467-020-18570-x (PMC7518441; doi:10.1038/s41467-020-18570-x)
Supplement: Supplementary file 4 — Source data [file 41467_2020_18570_MOESM4_ESM.xlsx]

## Sheet: Figure 1
Figure 1a
		FMO								Anti-PD-L1
	CD8+ T	934	991	1305	952	981	1164	764	801	2860	3128	3032	2984	2965	2778	2311	2494
	CD4+ T	526	501	640	537	542	588	453	433	4127	3892	3680	4249	3933	4068	3546	3606
	B cell	471	462	469	527	395	454	311	252	1933	2439	1801	2512	1578	2126	1551	1606
	Mφ	781	645	1002	675	738	688	471	424	19429	17521	10345	18759	16791	14947	13833	14855
	MDSC	95.1	109	90.7	103	105	103	114	93.1	5022	9610	2828	4949	3962	5022	4338	5238
	DC	535	544	730	182	469	412	628	459	26946	28079	14689	26333	21719	20715	19555	22466
	Tumor	100	101	106	104	103	98.5	93.8	96.3	1882	3292	1219	2468	2094	1789	1354	1618
Figure 1d
		Cre-				Cre+
	0	0	0	0	0	0	0	0	0
	6	111.6	59.2	35.2	32.9	62.5	32.7	24.3	18.2
	10	114.1	99.5	108	63.3	82.1	42.6	42.3	34.3
	13	130.6	166.9	94.3	65.2	74.2	45.6	67.7	52.2
	15	192.9	228.9	94.9	73.9	82	41	57.7	69.4
	17	219.8	320.3	100.9	94.4	93.4	58.1	60.7	113.7
	20	299.3	427.8	165.6	102.4	120.5	56.8	82.9	135.2
	23	306.3	653	42.5	149.2	176.3	82.9	104.5	231.6
	29	496.8	1198.9	403.4	328	358.2	207	258.2	452.1
Figure 1e
	FMO: Cre-	a-PDL1: Cre-	FMO: Cre+	a-PDL1: Cre+
	177	1414	719	1052
	145	2637	192	2359
	260	1146	240	1420
	152	1435	190	1231
	126	1277	134	3885
	131	1823	131	1581
			132	1769
Figure 1f
	Cre-	Cre+
	0.083	0.19
	0	0.25
	0	0.2
	0.31	0.39
	0.12	0.32
Figure 1g
	SIY-; Cre-	0	0	0	0	0
	SIY-; Cre+	0	0	0	0	0
	SIY+; Cre-	0	20	40	20	0
	SIY+; Cre+	10	80	70	70	70
	Samples in the ELISPOT plate:
	SIY-; Cre-		1A, 1B, 1C, 1D, 3A
	SIY-; Cre+		1E, 1F, 1G, 1H, 3B
	SIY+; Cre-		2A, 2B, 2C, 2D, 3C
	SIY+; Cre+		2E, 2F, 2G, 2H, 3D
	ConA positive control		4A, 4B, 4C
	Mock		4D

## Sheet: Figure 2
Figure 2a
		Cre-: IgG					Cre-: a-PDL1
	0	0	0	0	0		0	0	0	0	0
	8	50.8	50.2	31.7	28.7		54.9	42.8	39.8	26.5	22.8
	12	80.7	99.8	54.5	60		111.4	78.3	49	50.5	40.4
	15	109.7	132.6	88.6	72.5		132	89.3	37.4	45.2	39.2
	19	137	175.4	171.8	127.3		168.4	74.4	46	45.9	44.9
	23	252.8	352.6	307.8	192.8		242.6	127.2	60.3	87.1	79.6
	26	363.6	415.1	519.5	215.4		389.4	163.6	76.5	143.6	143.9
		Cre+: IgG					Cre+: a-PDL1
	0	0	0	0	0	0	0	0	0	0	0
	8	50.3	47.7	42	37.8	25.1	59.9	44.4	44.2	27.9	26.7
	12	55.1	91.7	57.3	73.8	26.1	70.3	33.2	49.4	38.6	42.5
	15	45.5	104.9	63.8	99.4	32.5	66.3	26.4	34.3	43.9	51.7
	19	36.9	124.2	67.9	101.7	21.7	69.1	25.7	34.7	67.9	63.3
	23	35.1	140.6	84.5	87.4	17.3	84	26.4	34.1	109.8	57.5
	26	27	207.3	79.3	93.5	14.4	71.7	21.2	40.9	163	81
	30	34.4	401.8	132.7	109.3	13.1	134.3	25.7	59.8	354.3	156.1
	33	47.1	574	230.9	123.6	14.6	139.8	37.6	83.2	527.2	271.5
Figure 2b
		WT: IgG				WT: a-PDL1
	0	0	0	0	0	0	0	0	0	0
	8	63.6	50	36.4	24.7	70.4	54	30.5	29.8	26.9
	12	106.9	108.7	98.9	70	143.4	135.3	80.4	118.5	71.4
	15	196	150.6	151.7	82.6	153.9	80.4	81.8	123.6	58.8
	19	237	231.6	199.4	78	96.3	85.2	85	104.8	56.4
	23	486.6	374	275.4	125.5	123.4	124	83.7	106	59.1
		Batf3-/-: IgG			Batf3-/-: a-PDL1
	0	0	0	0	0	0	0	0
	8	40.4	7.3	30.7	30.7	13.5	39.9	33.7
	12	126.5	7.6	46.7	76.5	20.9	65.9	89.7
	16	189.5	26.4	133.1	105.5	34.3	145.8	162.3
	20	380.8	86.6	308.9	143.2	58.5	226.6	353.9
	23	451.8	97.1	324	95.3	99.7	276.3	434.1
	27	631.5	157.5	565.7	93.1	145.1	344.6	774
	30	721.7	300.4	758.4	81.7	163.7	371.7	1006.7

## Sheet: Figure 3
Figure 3b
	cDC1-Spleen (Naïve)	cDC1-LN (Naive)	cDC1-Spleen	cDC1-LN	cDC1-Tumor	cDC2-Spleen (Naïve)	cDC2-LN (Naïve)	cDC2-Spleen	cDC2-LN	cDC2-Tumor
	3.05	4.26	2.08	18.1	43.3	13.2	32.2	11.2	42.6	64.6
	2.55	7.6	1.94	14.6	21.5	14.8	34.1	14.5	34.3	68.7
	1.94	8.97	1.26	10.7	28.9	9.87	30.5	18.4	38.8	68.6
	0.19	4.36	3.16	13.5	11.3	0.43	20.9	16	47	26.4
	0.91	6.75	1.76	14.3	28	4.18	17	11.9	42.9	71.1
	0.27	7.52	3.49	16.6	40.4	1.5	31.4	16.8	58.3	55
		7.19	2.6	11.7	10.5		28	18.1	33.9	65.9
Figure 3c
	Control	anti-PD-L1
	703	2714
	700	2077
	715	2230
Figure 3d
	Mock	IFNa	IFNg
	2750	68277	51860
	3594	73514	52988
	435	75786	56703
Figure 3e
	cDC1: Mock	cDC1: IFNa	cDC1: IFNg	cDC2: Mock	cDC2: IFNa	cDC2: IFNg
	22449	39275	50377	36562	55153	61485
	19446	33190	39267	36529	56740	60389
	18871	35095	39558	35585	59269	61152
		30079	38744		58238	60577
Figure 3f
	cDC1: IgG	cDC1: anti-IFNAR1	cDC1: anti-IFNg	cDC1: anti-CD8	cDC2: IgG	cDC2: anti-IFNAR1	cDC2: anti-IFNg	cDC2: anti-CD8
	11948	14612	7012	9974	30391	21873	10373	12599
	9485	13646	7087	9362	20029	23579	9495	13518
	12239	9243	8507	5120	21138	22782	8574	8226
	13345	14446	9382	5645	18900	22329	11788	6320
	10172	13616	10211	8432	19407	10440	8636	10948
	8897	11199	11708	6500	13105	12957	9531	6730
	14935		7196	8868	32249		10237	17108
Figure 3g
	cDC1 alone	cDC1+T	cDC1+T+anti-IFNg	cDC2 alone	cDC2+T	cDC2+T+anti-IFNg
	4762	22395	16964	17530	44111	27861
	9156	25973	15399	9921	42939	26529
	7101	25722	23738	9457	39657	32790
	9529		15063	10187		26014

## Sheet: Figure 4
Figure 4a
	Tumor: cDC1	Tumor: cDC2	LN: cDC1	LN: cDC2
	34.4	33.2	1.95	0.1
	40	34	0.77	0
	11.2	24.5	0.35	0.18
	14	25.3	1.19	0.14
	16.5	28.6	1.03	0.072
	21.6	28.1	1.31	0.31
	9.09	25.1	0.96	0.32
	13.7	25.9	0.79	0.089
Figure 4c
	EGFP-: cDC1	EGFP+: cDC1	EGFP-: cDC2	EGFP+: cDC2
	12106	19840	35894	36000
	7837	22933	28019	28512
	10558	21098	24507	18781
	6724	15943	22746	23429
	4954	10637	32078	31007
	9025	12537	28016	28130
Figure 4d
	MC38	MC38-EGFP
	0.031	2.21
	0.033	2.83
	0.03	2.72
Figure 4e
	FMO	anti-PD-L1(EGFP-)	anti-PD-L1(EGFP+)
	1337	4219	5461
	1346	4138	5303
	1247	4103	6217
		3981	5954
Figure 4f
	IgG	a-IFNAR1	a-IFNg	a-CD8
	18.3	29.1	21.1	35.1
	19.8	18.3	17.2	21.7
	23.1	22	24.2	23.6
	20.1	33.7	22.7	27.2
	22.8	19.1	25.1	21.9
	24.4	24.5	24.4	24.5
	25.9	21.4	24.5	22.2
Figure 4g
	EGFP-				EGFP+
	IgG	a-IFNAR1	a-IFNg	a-CD8	IgG	a-IFNAR1	a-IFNg	a-CD8
	6664	10627	6108	7510	29210	18055	9769	13767
	6453	11318	5895	6913	18944	19926	9736	14330
	9845	7532	7313	3522	15865	14362	10564	7783

## Sheet: Figure 5
Figure 5a
		FTY-_IgG						FTY-_Anti-PD-L1						FTY+_IgG						FTY+_Anti-PD-L1
	0	0	0	0	0	0	0	0	0	0	0	0	0	0	0	0	0	0	0	0	0	0	0	0
	5	14.04	33.48	32.604	18.36	17.85	5.4945	31.291	21.996	30.485	19.74	13.068	8.658	27.552	10.836	31.536	17.225	14.749	9.45	34.645	13.65	16.8805	15.18	13.377
	8	28.08	27.456	26.082	19.665	16.146	9.03	26.273	23.9625	21.45	18.09	16.646	14.742	41.85	26.25	24.017	19.71	10.08	6.534	32.76	23.409	22.56	18.095	9.867
	11	26.019	41.251	31.185	29.232	18.375	9.6525	44.1	25.438	32.832	19.89	14.85	12.155	68.796	25.2	20.4425	23.6925	19.74	20.405	31.668	24.3675	38.493	17.385	14.76
	14	40.4685	76.545	54.87	34.375	27.189	16.482	37.665	40.48	46.575	22.0805	14.4	23.534	103.258	55.1565	52.5	65.1	53.613	51.408	51.94	43.884	44.308	31.45	29.89
	17	45.7125	116.64	58.0125	42.075	25.65	30.784	22.932	20.02	20.48	12.483	11.18	14.7	197.936	77.8665	77.952	101.175	63.96	64.32	72.3765	53.742	44.982	35.0625	49.896
	20	80.08	192	109.48	56.98	19.35	47.212	24.2925	20.6025	30.24	17.328	7.14	14.976	236.768	145.017	190.152	190.74	134.784	123.323	192.78	71.28	91.806	79.872	102.96
	23	101.268	403.65	138.444	72.044	27.144	40.12	17.68	19.11	26.64	15.925	3.888	6.148	381.024	163.3	210.645	378.216	189.54	204.336	220.968	94.208	169.756	144.144	147.2
	26	157.32	489	246.848	91.8375	49.28	46.665	18.5925	17.28	35.259	17.92	0	8.352	575.856	344.736	446.832	497.097	325.397	285.114	263.655	196.46	238.464	198.203	177.555
	29	262.548	638.568	304.342	154.16	57.33	97.747	16.38	16.4775	45.264	14.63	0	5.5	661.089	496.327	553.945	668.745	558.09	393.6	574.56	223.665	338.742	261.59	281.52
	32	379.89	1003.63	786.145	303.8	156.702	196.56	35.742	38.236	124.416	24.518	0	2.475	937.44	735.072	890.133	1016.53	896.427	555	756.48	337.5	607.75	503.152	371.7
	35	768.268	1424.16	996.74	422.625	339.9	397.897	38.25	53.664	214.291	55.125	0	1.725	1348.85	868.335	1234.24	1351.16	1073.09	673.302	904.47	487.485	728.617	564.57	575.91
	38	1121.04	1713.6	1386.35	747.355	442.494	529.072	66.976	110.484	351.231	75.735	0	6.0885	1572.15	1417.68	1655.88	1444.38	1507.16	1083.1	1284.48	831.336	1006.47	805.968	710.597
Figure 5b
		FTY-_IgG						FTY-_Anti-PD-L1						FTY+_IgG						FTY+_Anti-PD-L1
	0	0	0	0	0	0	0	0	0	0	0	0	0	0	0	0	0	0	0	0	0	0	0	0	0
	5	19.836	5.481	9.207	10.005	7.7	5.94	6.6555	5.346	13.167	5.4	5.412	2.618	6.669	9.963	12.21	3.332	21.318	13.585	18.09	10.965	3.234	4.617	10.175	10.08
	8	33.075	10.434	18.012	14.28	11.7	3.696	12.749	7.8	20.874	6.08	12.348	5.852	7.942	16.0875	8.225	4.76	41.472	16.974	17.28	10.5165	7.56	7.392	5.292	11.04
	11	48.204	22.44	50.6	36.936	9.9	9.6965	17.42	16.38	45.5175	13.824	17.472	5.76	15.708	31.68	23.384	17.82	45.927	18.3885	33.934	26.226	16.065	13.328	10.829	33.915
	14	55.44	42.7975	38.0475	33.271	23.424	15.4495	56.26	40.467	40.12	32.45	22.692	16.2	52.998	48.416	37.248	29.89	27.28	23.52	50.634	46.64	33.611	27.135	27.104	26.1
	17	129.759	95.979	60.3	64.41	37.275	21.594	98.988	89.505	71.467	53.235	49.7	35.3685	80.96	107.64	79.788	62.4	79.2	41.48	96.614	56.695	51.612	17.493	52.624	54.34
	20	223.696	105.56	102.942	102.672	79.21	15.4	87.768	115.92	56.502	68.25	11.76	18.135	71.022	102.06	122.5	89.46	119.56	56.463	96.25	84.224	48.28	14.382	82.6	58.76
	23	332.904	136.62	218.7	162.032	141.934	18.9	115.44	189.24	70.11	68.25	4.41	26.3925	113.85	204.798	199.485	179.08	310.527	76.23	96.8625	90.44	51.12	16.94	150.535	73.03
	26	581.783	253.792	323.632	274.032	217.12	25.8375	113.544	202.3	105	79.8255	2.175	38.85	182.784	359.29	352.352	267.094	435.435	141.871	203.745	160.93	86.32	68.4375	253.565	101.775
	29	972.84	496.34	644.784	522.054	324.786	69.828	173.972	318.06	199.614	145.161	2.3125	21.056	338.184	608.328	583.596	291.992	992.227	232.254	433.44	314.34	166.617	110.925	282.975	167.184
	32	1216.8	550.16	782.28	736.155	470.162	149.132	324.36	440.88	278.85	156.006	0	25.76	515.632	912.8	664.29	566.476	1090.91	310.59	457.254	389.675	253.228	166.005	318.835	285.45
	35	1793.09	1008.22	1124.7	1102.5	779.723	266.438	413.526	586.04	567	296.455	0	42.432	678.08	1225.5	1073.38	825.248	1498.17	559.065	708.89	642.33	415.598	311.52	528.255	474.72
	38	1168.54	1282.05	1490.73	1291.75	1095.98	660.8	551.379	892.352	590.625	529.074	0	44.64	927.52	1316.35	1047.49	1016.75	1813.91	632.1	773.058	685.165	589.168	376.625	686.295	630.315
Figure 5c
	IgG (Day 8)	anti-PD-L1 (Day 8)	FTY+IgG (Day 8)	FTY+anti-PD-L1 (Day 8)	IgG (Day 14)	anti-PD-L1 (Day 14)	FTY+IgG (Day 14)	FTY+anti-PD-L1 (Day 14)
	1.21	1.17	0.96	1.04	0.83	1.83	0.8	1.62
	1.01	1.17	1	0.32	1.16	2.18	0.61	2.43
	0.85	1.52	0.67	0.72	2.02	1.72	0.97	1.6
	0.54	1.43	1.78	0.98	0.9	2.57	1.11
Figure 5d
	Cre-	Cre+
	13.1	14.1
	13.3	15.4
	11.3	13.4
	13.4	14.7
	16.5	17.1
	10.7	17.6
	8.99	14.6
	17.2	12.5
	14.7	15.2
	10.2	16.6
	9.04	14.2
	16.2	13.4
	12.7	10.7
	12.1	17.3
		14.3
Figure 5e
	Cre-: Mock	Cre-: IFN-g	Cre-: IFN-g+anti-PD-L1	Cre+: Mock	Cre+: IFN-g	Cre+: IFN-g+anti-PD-L1	B16F10: Mock	B16F10: IFN-g
	105.946	72.8789	77.2299	101.091	74.9182	73.6096	99.2428	59.2049
	100.29	78.5352	74.6193	108.288	76.2268	72.301	105.831	62.0445
	93.7636	67.2226	73.7491	90.6216	77.5354	74.9182	94.9266	69.7113
Figure 5f
	cDC1-Cre-: DC	cDC1-Cre+: DC	cDC1-Cre-: DC+T	cDC1-Cre+: DC+T	cDC2-Cre-: DC	cDC2-Cre+: DC	cDC2-Cre-: DC+T	cDC2-Cre+: DC+T
	2.58	1.39	4.48	9.44	5.76	10.6	12.6	18.3
	2.93	4.35	5.76	7.64	5.98	9.23	13.5	18.1
	4.86	2.36	5.49	9.04	6.15	9.67	13.2	17.8
	3.72	2.14			5.63	10.2
	5.42	4.44			6.26	9.93
	4.05	3.86			6.6	10.8

## Sheet: Figure S1
Figure S1a
	Genotyping of CD11c-cre; Pdl1fl/fl mice
Figure S1b
	Naïve mice				Tumor-bearing mice
	Spleen		LN		Spleen		LN
	Cre-	Cre+	Cre-	Cre+	Cre-	Cre+	Cre-	Cre+
	2	2.02	0.8	0.86	4.37	2.31	0.58	0.74
	2.25	1.94	0.78	1.16	2.27	2.11	0.67	0.93
	2.23	1.89	0.73	0.84	2.23	2.33	0.68	0.79
	1.84	1.8	1.03	0.8	3.56	3.58	0.73	1.12
					2.54	2.06	0.88	0.72
					2.41	2.87	1.02	0.5
					3.77	2.29	0.98	0.79
							0.62	0.66
Figure S1c
	Naïve mice				Tumor-bearing mice
	Spleen		LN		Spleen		LN
	Cre-	Cre+	Cre-	Cre+	Cre-	Cre+	Cre-	Cre+
	16	17.8	30.8	26.2	31.9	25.2	20.7	17.8
	15.5	16.9	33.3	26.9	25.1	23.2	17.4	20.9
	15.8	16.9	31.1	28.3	25.7	26.2	23.4	23.6
	14.9	17.2	33	30.8	22.1	23.5	22	20.4
					21.3	23.4	22.3	22.2
					25.2	23.5	17	21.3
					22.3	21	22.5	21.6
							19.2	18.2
Figure S1d
	Naïve mice				Tumor-bearing mice
	Spleen		LN		Spleen		LN
	Cre-	Cre+	Cre-	Cre+	Cre-	Cre+	Cre-	Cre+
	72.6	68.2	34.9	45.9	60.7	66.2	45.3	55.8
	73.9	66.9	34.8	34.6	66.3	67.8	45.7	50.5
	70.5	71.2	38.2	43.7	65.7	65.9	41.9	47.6
	70.4	69.2	35.6	34.9	70.8	68.3	41.4	41.3
					68.7	69.7	43.9	40.9
					65.5	69.6	49.2	43.4
					71.3	70.9	36.6	40.4
							46.8	47.2
Figure S1e
	Naïve mice				Tumor-bearing mice
	Spleen		LN		Spleen		LN
	Cre-	Cre+	Cre-	Cre+	Cre-	Cre+	Cre-	Cre+
	46496	40566	176283	182630	22539	45251	94302	99827
	42533	38452	194868	127324	35285	35683	93014	103602
	36783	39527	181513	142119	32592	35021	79455	89059
	33507	38844	265596	184803	30517	24815	99860	72329
Figure S1f
	Naïve mice				Tumor-bearing mice
	Spleen		LN		Spleen		LN
	Cre-	Cre+	Cre-	Cre+	Cre-	Cre+	Cre-	Cre+
	66880	57334	219562	223302	26396	62639	122763	133326
	57712	56510	224811	246221	50753	50916	127848	113091
	50068	54382	251008	199763	50817	50745	121770	109252
	40147	56122	333514	281516	43792	36717	117483	94881

## Sheet: Figure S2
Figure S2a
	Spleen			Tumor
	Cre-	Cre+	Pdl1-/-	Cre-	Cre+	Pdl1-/-
	13.83	10.1835	16.353	13.0381	22.0376	22.1697
	10.67	13.2435	14.9076	3.38436	12.9808	10.374
	12.63	12.9687	13.7856	7.0932	10.317	5.5692
	14.28	11.745	14.1923	6.386	9.2496	17.5392
	10.73	9.7862	10.7371	6.195	12.2368	13.7026
	4.803	7.2704	8.2898	8.199	9.3	12.5984
	8.873	8.8396	11.9392	2.406	9.756	9.7446
	5.805		12.122	2.301	2.3925	13.3032
			12.9799	3.107	6.307	14.8508
				1.717	3.08154
					3.959
Figure S2b
		Cre-			Cre+
		Replicate#1	Repliate#2	Replicate#3	Replicate#1	Repliate#2	Replicate#3
	Mouse#1	6	4	8	15	11	11
	Mouse#2	4	8	6	8	9	11
	Mouse#3	5	2	3	4	6	4
	Mouse#4	0	2	2	5	6	7
	Mouse#5	2	0
Figure S2c
	Cre-	Cre+
	83	95.6
	89	91.4
	90.8	94
		91.8

## Sheet: Figure S3
Figure S3a
		Cre-: IgG				Cre-: a-PDL1				Cre+: IgG				Cre+: a-PDL1
	0	0	0	0	0	0	0	0	0	0	0	0	0	0	0	0	0
	5	15.3	0	8.8	5.2	13.7	8.6	0	0	18.1	0	9.2	5.8	20.3	11.5	4.5	0
	8	64.2	12.4	41.4	14.7	37.5	24.8	12.4	10.4	66.9	20.3	30.6	9.8	33.8	67.2	16.8	8.4
	10	91.1	27.5	22.6	31.9	66.9	48.5	22.7	17.3	169.9	52.2	44.2	18	116.1	110	23	21.4
	13	110.2	117.1	62.8	83.8	68.1	81	84.6	81.1	419	191.1	98.7	6.1	216.5	170.6	8.9	73
	16	157.1	404.2	156.1	129.8	88.7	170.5	166.5	76.9	552	448.9	174.1	0	436.7	332.3	6.3	141.8
	19	265.9	756.5	588.5	409	101.1	379.3	451.3	178.7	1331.1	807.8	210.6	0	970.9	737.4	10.9	275.4
Figure S3b
	Spleen		Tumor
	WT	Batf3-/-	WT	Batf3-/-
	10.83	13.26	13.65	1.173
	11.66	13.9795	17.97	0.501
	12.32	11.8802	4.953	0.623
	12.14	13.4464	12.05	0.599
	11.8	10.452	11.4	0.972
		10.8237	13.43	0.583
			10.85
			14.73
Figure S3d
	cDC1-Spleen (Naïve)	cDC1-LN (Naive)	cDC1-Spleen	cDC1-LN	cDC1-Tumor
	1971	2056	1484	6392	16375
	1856	3156	1509	4835	6979
	1537	3488	1166	4178	11472
	613	1508	1961	4444	5845
	1019	2059	1455	4500	10196
	649	2431	2333	6015	20084
		2505	2249	4365	6014
Figure S3e
	cDC1-Spleen (Naive)	cDC1-LN (Naive)	cDC1-Spleen	cDC1-LN	cDC1-Tumor	cDC2-Spleen (Naive)	cDC2-LN (Naive)	cDC2-Spleen	cDC2-LN	cDC2-Tumor
	0	0.88	0	11.1	8.86	0.21	7.29	0.24	22.5	21.8
	0.16	0	0	5.88	12.7	0.062	8.48	0.054	10.1	20.3
	0	6.22	0.15	7.74	15.6	0.19	11.6	0.14	29.7	36.7
	0	2.2	0	3.2	23.2	0.13	6.9	0.29	23.3	28.5
	0.13	3.51	0.12	6.78	19.4	0.07	7.66	0.039	28.2	29.8
			0	14.4	7.25			0.13	26.7	20.8

## Sheet: Figure S5
Figure S5a
	Day 0	Day 1	Day 2	Day 3	Day 4	Day 5
	34.6	5.5	2.11	1.36	1.64	0.47
	32.2	2.53	0.73	0.73	1.85	0.37
	34.1	5.71	1.93	1.53	2.29	0.63
	25.7	6.56	2.62	2.95	1.41	2.52
		4.05	3.24	0.52	1.42	0.45
Figure S5b
	IgG (Day 8)	anti-PD-L1 (Day 8)	FTY+IgG (Day 8)	FTY+anti-PD-L1 (Day 8)	IgG (Day 14)	anti-PD-L1 (Day 14)	FTY+IgG (Day 14)	FTY+anti-PD-L1 (Day 14)
	26.8	21.9	14.7	22.7	24.6	35.8	8.32	11.4
	17.6	28.4	14.2	12	27.2	15.9	13	18.6
	25.9	19.9	18.6	12.8	18.1	23.7	13.2	18
	23.5	32	8.07	16.2	23.6	16.2	13.2	15.8
	10.3	30.2	8.87	15	27	17.8	7.77	20.3
	11.9	18.1	5.74	8.38	21.4	28.9	7.75	17.4
	8.43	26.6	6.64	9.99	13.1	37.1	13.1	14
	15	28.4	8.34	12.3	20.1	20.2	11.6

## Sheet: Figure S6
Figure S6
	DC	DC+T
	6.82	6.65
	6.94	7.61
	6.85	5.65
		6.92
